# Supplementary material for: Prognostic model for oversurvival and tumor-specific survival prediction in patients with advanced extrahepatic cholangiocarcinoma: a population-based analysis
Source: BMC Gastroenterol. 2023 Nov 30;23:422. doi: 10.1186/s12876-023-03017-6 (PMC10691049; doi:10.1186/s12876-023-03017-6)
Supplement: Supplementary file 1 — Additional file 1: Table S1. Clinical characteristics of patients in the training cohort and validation cohort. Table S2. The results of univariate Cox regression analyses on variables for the prediction of OS and CSS. Table S3. Comparison of the AUC values between nomograms and TNM stage. [file 12876_2023_3017_MOESM1_ESM.zip]

Archive with 7 entries (7 files):
- figure S1.tif
- figure S2.tif
- figure S4.tif
- figureS3.tif
- Table S1.docx
- Table S2.docx
- Table S3.docx
